# Supplementary material for: Development of Prognostic Indicator Based on Autophagy-Related lncRNA Analysis in Colon Adenocarcinoma
Source: Biomed Res Int. 2020 Sep 2;2020:9807918. doi: 10.1155/2020/9807918 (PMC7486634; doi:10.1155/2020/9807918)
Supplement: Supplementary 6 — Table S6 Gene set enrichment KEGG analysis results based on the signature of ten ARlncRNAs (Top 20 p-value). [file 9807918.f6.zip]

Archive with 2 entries (2 files):
- Table S6.docx
- TableS6.docx
